# Supplementary material for: Simple and Efficient Synthesis of Ruthenium(III) PEDOT:PSS Complexes for High-Performance Stretchable and Transparent Supercapacitors
Source: Nanomaterials (Basel). 2024 May 16;14(10):866. doi: 10.3390/nano14100866 (PMC11124221; doi:10.3390/nano14100866)
Supplement: Supplementary file 1 [file nanomaterials-14-00866-s001.zip]

Archive with 1 entries (1 files):
- nanomaterials-2994005-supplementary.pdf
